# Supplementary material for: Integrative 16S rRNA and transcriptome analysis reveals the molecular mechanisms underlying salt- tolerant germination in highland barley (Hordeum vulgare var. coeleste Linnaeus) seeds
Source: Front Plant Sci. 2025 Nov 6;16:1691647. doi: 10.3389/fpls.2025.1691647 (PMC12629937; doi:10.3389/fpls.2025.1691647)
Supplement: Supplementary file 1 [file DataSheet1.zip]

Archive with 27 entries (26 files):
- Supplementary figure 1-12/
- Supplementary figure 1-12/Fig-S8.tif
- __MACOSX/Supplementary figure 1-12/._Fig-S8.tif
- Supplementary figure 1-12/Fig-S9.tif
- __MACOSX/Supplementary figure 1-12/._Fig-S9.tif
- Supplementary figure 1-12/.DS_Store
- __MACOSX/Supplementary figure 1-12/._.DS_Store
- Supplementary figure 1-12/Fig-S11.tif
- __MACOSX/Supplementary figure 1-12/._Fig-S11.tif
- Supplementary figure 1-12/Fig-S10.tif
- __MACOSX/Supplementary figure 1-12/._Fig-S10.tif
- Supplementary figure 1-12/Fig-S12.tif
- __MACOSX/Supplementary figure 1-12/._Fig-S12.tif
- Supplementary figure 1-12/Fig-S1.jpg
- __MACOSX/Supplementary figure 1-12/._Fig-S1.jpg
- Supplementary figure 1-12/Fig-S2.tif
- __MACOSX/Supplementary figure 1-12/._Fig-S2.tif
- Supplementary figure 1-12/Fig-S3.tif
- __MACOSX/Supplementary figure 1-12/._Fig-S3.tif
- Supplementary figure 1-12/Fig-S7.tif
- __MACOSX/Supplementary figure 1-12/._Fig-S7.tif
- Supplementary figure 1-12/Fig-S6.tif
- __MACOSX/Supplementary figure 1-12/._Fig-S6.tif
- Supplementary figure 1-12/Fig-S4.tif
- __MACOSX/Supplementary figure 1-12/._Fig-S4.tif
- Supplementary figure 1-12/Fig-S5.tif
- __MACOSX/Supplementary figure 1-12/._Fig-S5.tif
