# Supplementary material for: Integrative 16S rRNA and transcriptome analysis reveals the molecular mechanisms underlying salt- tolerant germination in highland barley (Hordeum vulgare var. coeleste Linnaeus) seeds
Source: Front Plant Sci. 2025 Nov 6;16:1691647. doi: 10.3389/fpls.2025.1691647 (PMC12629937; doi:10.3389/fpls.2025.1691647)
Supplement: Supplementary file 2 [file DataSheet2.zip]

Archive with 9 entries (8 files):
- Supplementary figure 13-15/
- Supplementary figure 13-15/.DS_Store
- __MACOSX/Supplementary figure 13-15/._.DS_Store
- Supplementary figure 13-15/Fig-S13.tif
- __MACOSX/Supplementary figure 13-15/._Fig-S13.tif
- Supplementary figure 13-15/Fig-S14.tif
- __MACOSX/Supplementary figure 13-15/._Fig-S14.tif
- Supplementary figure 13-15/Fig-S15.tif
- __MACOSX/Supplementary figure 13-15/._Fig-S15.tif
