# Supplementary material for: Integrative 16S rRNA and transcriptome analysis reveals the molecular mechanisms underlying salt- tolerant germination in highland barley (Hordeum vulgare var. coeleste Linnaeus) seeds
Source: Front Plant Sci. 2025 Nov 6;16:1691647. doi: 10.3389/fpls.2025.1691647 (PMC12629937; doi:10.3389/fpls.2025.1691647)
Supplement: Supplementary file 3 [file DataSheet3.zip]

Archive with 13 entries (12 files):
- Supplementary tables 1-5/
- Supplementary tables 1-5/Table-S5.xlsx
- __MACOSX/Supplementary tables 1-5/._Table-S5.xlsx
- Supplementary tables 1-5/Table-S4.xlsx
- __MACOSX/Supplementary tables 1-5/._Table-S4.xlsx
- Supplementary tables 1-5/.DS_Store
- __MACOSX/Supplementary tables 1-5/._.DS_Store
- Supplementary tables 1-5/Table-S3.xlsx
- __MACOSX/Supplementary tables 1-5/._Table-S3.xlsx
- Supplementary tables 1-5/Table-S2.xlsx
- __MACOSX/Supplementary tables 1-5/._Table-S2.xlsx
- Supplementary tables 1-5/Table-S1.xlsx
- __MACOSX/Supplementary tables 1-5/._Table-S1.xlsx
