# Supplementary material for: Integrative 16S rRNA and transcriptome analysis reveals the molecular mechanisms underlying salt- tolerant germination in highland barley (Hordeum vulgare var. coeleste Linnaeus) seeds
Source: Front Plant Sci. 2025 Nov 6;16:1691647. doi: 10.3389/fpls.2025.1691647 (PMC12629937; doi:10.3389/fpls.2025.1691647)
Supplement: Supplementary file 3 [file DataSheet3.zip › Supplementary tables 1-5/Table-S5.xlsx]

## Sheet: Sheet1
Gene ID	Gene Name	Chorosome	Gene location		Size	Number of Amino acids	Mw(KD)	pI	Instability index	Aliphatic index	GRAVY	TMHs number	TMhelix location	C-score	S-score	Signal Peptide
HORVU.MOREX.r3.1HG0000600.1	HvRPK1	Chr1	1599491	1601784	2293	733	80.39	6.77	43.01	103.33	-0.033	1	376-398	0.158	0.1	NO
HORVU.MOREX.r3.1HG0000690.1	HvRPK2	Chr1	1753936	1757170	3234	1045	114.64	6.46	39.36	109.42	0.031	1	691-713	0.129	0.22	NO
HORVU.MOREX.r3.1HG0000730.1	HvRPK3	Chr1	1820956	1824583	3627	1179	129.36	6.02	37.22	109.38	0.049	1	827-849	0.529	0.854	YES
HORVU.MOREX.r3.1HG0002080.1	HvRPK4	Chr1	4436045	4438890	2845	836	91.51	8.4	38.91	88.62	-0.068	1	483-505	0.596	0.828	YES
HORVU.MOREX.r3.1HG0002410.1	HvRPK5	Chr1	5008978	5011488	2510	836	92.43	8.33	42.01	92.33	-0.048	1	476-498	0.521	0.952	YES
HORVU.MOREX.r3.1HG0009400.1	HvRPK6	Chr1	22349039	22352462	3423	1110	122.71	7.19	41.04	108.74	-0.004	2	21-40, 786-805	0.699	0.758	YES
HORVU.MOREX.r3.1HG0025600.1	HvRPK7	Chr1	104437984	104440380	2396	798	88.58	6.58	34.84	94.41	-0.05	1	451-473	0.822	0.927	YES
HORVU.MOREX.r3.1HG0026470.1	HvRPK8	Chr1	114391383	114395414	4031	1118	117.88	6.17	36.01	107.56	0.137	2	7-29, 713-735	0.574	0.945	YES
HORVU.MOREX.r3.1HG0026830.1	HvRPK9	Chr1	116326800	116330041	3241	964	102.2	5.32	34.96	118.22	0.183	1	865-887	0.788	0.943	YES
HORVU.MOREX.r3.1HG0041440.1	HvRPK10	Chr1	263293784	263298530	4746	1217	131.32	5.76	33.11	100.99	0.022	1	857-879	0.851	0.939	YES
HORVU.MOREX.r3.1HG0041510.1	HvRPK11	Chr1	263876853	263880439	3586	1100	117.98	8.01	36.44	101.48	0.093	1	732-754	0.262	0.222	NO
HORVU.MOREX.r3.1HG0041550.1	HvRPK12	Chr1	264596569	264600331	3762	1126	121.28	8.49	35.24	99.7	0.051	2	753-775, 884-901	0.111	0.128	NO
HORVU.MOREX.r3.1HG0047460.1	HvRPK13	Chr1	310743347	310746647	3300	1072	117.51	8.62	37.77	105.43	0.075	1	705-727	0.865	0.866	YES
HORVU.MOREX.r3.1HG0066140.1	HvRPK14	Chr1	432473166	432475796	2630	841	90.94	6.95	38.72	85.11	-0.033	2	2-24, 449-471	0.822	0.933	YES
HORVU.MOREX.r3.1HG0068020.1	HvRPK15	Chr1	441632814	441636882	4068	1023	110.19	6.4	36.94	105.35	0.091	1	657-679	0.31	0.914	YES
HORVU.MOREX.r3.1HG0076630.1	HvRPK16	Chr1	475636962	475640506	3544	1046	110.77	7.77	41.14	97.9	0.06	1	639-658	0.764	0.907	YES
HORVU.MOREX.r3.2HG0096630.1	HvRPK17	Chr2	2652047	2655206	3159	1002	110.63	7.13	45.23	111.22	0.041	1	650-672	0.2	0.908	YES
HORVU.MOREX.r3.2HG0096650.1	HvRPK18	Chr2	2674141	2677652	3511	1121	123.94	7.76	33.21	108.88	0.013	1	769-791	0.319	0.261	NO
HORVU.MOREX.r3.2HG0096960.1	HvRPK19	Chr2	3340993	3344103	3110	998	108.63	6.28	41.49	105.01	0.102	1	638-660	0.115	0.13	NO
HORVU.MOREX.r3.2HG0096980.1	HvRPK20	Chr2	3373259	3376726	3467	1100	119.46	6.2	37.19	100.07	0.039	2	13-35, 737-759	0.388	0.807	YES
HORVU.MOREX.r3.2HG0097000.1	HvRPK21	Chr2	3420071	3423068	2997	948	103.51	5.74	43.51	104.51	0.055	1	682-604	0.228	0.139	NO
HORVU.MOREX.r3.2HG0097060.1	HvRPK22	Chr2	3547828	3552733	4905	1153	120.59	6.11	38.62	109.83	0.21	0	-	0.578	0.538	YES
HORVU.MOREX.r3.2HG0097700.1	HvRPK23	Chr2	5142876	5145431	2555	827	90.98	7.01	41.18	89.7	-0.064	1	473-495	0.703	0.84	YES
HORVU.MOREX.r3.2HG0102730.1	HvRPK24	Chr2	15378552	15381008	2456	818	90.68	7.69	41.11	88.99	-0.084	1	469-488	0.412	0.892	YES
HORVU.MOREX.r3.2HG0104560.1	HvRPK25	Chr2	18124254	18127495	3241	1055	114.76	6.56	39.93	107.73	0.134	0	-	0.274	0.746	YES
HORVU.MOREX.r3.2HG0104610.1	HvRPK26	Chr2	18211501	18214878	3377	1081	117.77	7.48	32.09	108.46	0.109	2	568-590, 692-714	0.593	0.928	YES
HORVU.MOREX.r3.2HG0104620.1	HvRPK27	Chr2	18216895	18220450	3555	1060	114.15	6.43	36.73	106.53	0.166	2	20-39, 710-732	0.165	0.369	NO
HORVU.MOREX.r3.2HG0104630.1	HvRPK28	Chr2	18221287	18225955	4668	1062	114.45	7.05	29.91	106.04	0.186	2	20-39, 710-732	0.167	0.356	NO
HORVU.MOREX.r3.2HG0108800.1	HvRPK29	Chr2	28568266	28571837	3571	1141	122.87	6.54	37.13	105.14	0.069	1	794-816	0.76	0.941	YES
HORVU.MOREX.r3.2HG0114510.1	HvRPK30	Chr2	47872709	47875689	2980	967	103.47	7.14	40.77	108.48	0.095	1	606-628	0.747	0.949	YES
HORVU.MOREX.r3.2HG0126860.1	HvRPK31	Chr2	108051673	108055325	3652	1139	121.14	7.53	43.32	106.18	0.141	1	795-817	0.112	0.115	NO
HORVU.MOREX.r3.2HG0128600.1	HvRPK32	Chr2	117992774	117996368	3594	1121	119.55	5.83	33.71	92.48	-0.013	1	725-747	0.236	0.92	YES
HORVU.MOREX.r3.2HG0136480.1	HvRPK33	Chr2	179739433	179742147	2714	822	91.02	7.73	36.71	79.96	-0.237	1	439-461	0.783	0.953	YES
HORVU.MOREX.r3.2HG0136510.1	HvRPK34	Chr2	179920987	179923701	2714	822	90.95	6.68	37.72	81.14	-0.206	1	439-461	0.746	0.92	YES
HORVU.MOREX.r3.2HG0145150.1	HvRPK35	Chr2	258173371	258177654	4283	1262	133.45	5.47	34.31	107.85	0.094	2	9-31, 882-904	0.817	0.981	YES
HORVU.MOREX.r3.2HG0152880.1	HvRPK36	Chr2	352564458	352568882	4424	1102	118.98	6.61	39.99	108.32	0.095	1	739-761	0.34	0.952	YES
HORVU.MOREX.r3.2HG0154160.1	HvRPK37	Chr2	362118957	362123039	4082	1020	109.01	6.15	33.57	99.16	-0.014	1	638-657	0.568	0.895	YES
HORVU.MOREX.r3.2HG0157160.1	HvRPK38	Chr2	383050087	383053451	3364	1014	109.09	6.34	37.01	100.25	-0.01	1	664-686	0.588	0.925	YES
HORVU.MOREX.r3.2HG0167750.1	HvRPK39	Chr2	473015509	473018225	2716	824	91.47	6.02	33.72	85.68	-0.179	1	446-468	0.609	0.844	YES
HORVU.MOREX.r3.2HG0167780.1	HvRPK40	Chr2	473022605	473025179	2574	802	87.88	6.04	42.82	85.75	-0.072	1	445-467	0.418	0.937	YES
HORVU.MOREX.r3.2HG0167910.1	HvRPK41	Chr2	473144928	473147621	2693	809	88.01	6.5	38.67	89.04	-0.012	1	453-475	0.73	0.897	YES
HORVU.MOREX.r3.2HG0174810.1	HvRPK42	Chr2	522215663	522218705	3042	841	90.2	6.76	41.2	102.81	0.122	2	7-29, 515-537	0.501	0.96	YES
HORVU.MOREX.r3.2HG0180060.1	HvRPK43	Chr2	551412108	551415613	3505	1007	111.12	5.77	39.14	108.16	-0.011	2	5-27, 646-668	0.811	0.974	YES
HORVU.MOREX.r3.2HG0180110.1	HvRPK44	Chr2	551808355	551813197	4842	1105	119.58	6.32	34.52	105.18	0.012	1	742-764	0.727	0.904	YES
HORVU.MOREX.r3.2HG0183520.1	HvRPK45	Chr2	565918054	565921368	3314	1054	116.5	6.61	39.69	107.49	-0.02	2	2-24, 703-725	0.773	0.458	YES
HORVU.MOREX.r3.2HG0186650.1	HvRPK46	Chr2	583030494	583034598	4104	1171	123.35	6.01	49.71	103.46	0.092	2	13-35, 785-807	0.479	0.772	YES
HORVU.MOREX.r3.2HG0195450.1	HvRPK47	Chr2	612807780	612812613	4833	1181	125.07	5.86	37.77	108.2	0.154	2	7-29, 822-844	0.398	0.969	YES
HORVU.MOREX.r3.2HG0198470.1	HvRPK48	Chr2	620700873	620704558	3685	1004	109.07	6.11	33.93	105.98	0.018	2	4-26, 623-645	0.362	0.954	YES
HORVU.MOREX.r3.2HG0203170.1	HvRPK49	Chr2	630948553	630951453	2900	903	99.11	8.17	40.26	89.38	-0.073	1	537-559	0.294	0.424	NO
HORVU.MOREX.r3.2HG0208580.1	HvRPK50	Chr2	643624068	643627680	3612	1158	125.22	6.18	36.01	108.45	0.115	2	21-43, 785-803	0.315	0.437	NO
HORVU.MOREX.r3.2HG0211450.1	HvRPK51	Chr2	650365289	650369032	3743	1042	112.06	5.76	33.45	101.83	0.027	1	685-707	0.825	0.933	YES
HORVU.MOREX.r3.2HG0212050.1	HvRPK52	Chr2	651554451	651557233	2782	800	87.17	6.63	40.44	83.71	-0.112	1	449-471	0.813	0.886	YES
HORVU.MOREX.r3.2HG0213660.1	HvRPK53	Chr2	654468854	654472807	3953	950	101.44	5.62	35.68	92.42	-0.071	1	7-26	0.568	0.909	YES
HORVU.MOREX.r3.2HG0216720.1	HvRPK54	Chr2	661105062	661108761	3699	1133	123.4	6.35	37.08	106.62	0.022	1	735-757	0.624	0.656	YES
HORVU.MOREX.r3.2HG0216780.1	HvRPK55	Chr2	661194375	661197990	3615	1146	124.83	8.64	30.86	107.89	0.092	2	7-29, 772-794	0.277	0.925	YES
HORVU.MOREX.r3.2HG0217520.1	HvRPK56	Chr2	663738067	663741377	3310	1048	113.97	6.67	35.73	97.16	-0.001	0	-	0.407	0.92	YES
HORVU.MOREX.r3.3HG0229090.1	HvRPK57	Chr3	20531522	20535004	3482	1055	114.78	6.59	34.54	105.92	0.024	2	7-26, 671-693	0.571	0.928	YES
HORVU.MOREX.r3.3HG0230430.1	HvRPK58	Chr3	23047140	23049650	2510	836	92.53	7.03	39.93	90.93	-0.081	1	481-503	0.348	0.754	YES
HORVU.MOREX.r3.3HG0230670.1	HvRPK59	Chr3	23463286	23466004	2718	828	90.88	6.24	37.39	92.87	-0.025	1	473-495	0.722	0.902	YES
HORVU.MOREX.r3.3HG0231730.1	HvRPK60	Chr3	27236780	27240327	3547	973	104.19	8.35	40.84	100.47	0.139	1	633-655	0.455	0.882	YES
HORVU.MOREX.r3.3HG0233780.1	HvRPK61	Chr3	32615665	32619545	3880	1118	117.03	6	38.69	105.45	0.14	2	12-34, 715-737	0.543	0.668	YES
HORVU.MOREX.r3.3HG0235070.1	HvRPK62	Chr3	38046931	38050727	3796	1219	130.51	7.51	35.84	100.65	0.069	1	836-858	0.165	0.164	NO
HORVU.MOREX.r3.3HG0245080.1	HvRPK63	Chr3	102778804	102781996	3192	893	95.51	6.8	30.26	106.32	0.135	1	536-558	0.169	0.953	YES
HORVU.MOREX.r3.3HG0250400.1	HvRPK64	Chr3	148833854	148837835	3981	995	106.71	5.67	34.89	106.38	0.073	1	628-650	0.536	0.831	YES
HORVU.MOREX.r3.3HG0281980.1	HvRPK65	Chr3	445982590	445985964	3374	1093	118.4	5.92	34.68	104.92	0.066	1	739-758	0.889	0.943	YES
HORVU.MOREX.r3.3HG0285210.1	HvRPK66	Chr3	464679001	464682900	3899	1118	119.74	5.73	34.63	97.17	-0.034	1	715-737	0.451	0.942	YES
HORVU.MOREX.r3.3HG0287850.1	HvRPK67	Chr3	479880599	479883861	3262	1056	112.74	8.26	39.47	94.02	-0.067	2	7-29, 650-669	0.621	0.936	YES
HORVU.MOREX.r3.3HG0309700.1	HvRPK68	Chr3	571411492	571415391	3899	1299	141.26	5.45	36.91	109.89	0.134	3	7-26, 864-886, 920-942	0.828	0.907	YES
HORVU.MOREX.r3.3HG0322660.1	HvRPK69	Chr3	602074548	602078522	3974	1052	110.25	5.47	44.47	105.72	0.108	1	648-670	0.789	0.927	YES
HORVU.MOREX.r3.4HG0331910.1	HvRPK70	Chr4	1973190	1977195	4005	1284	142.07	6.4	34.95	106.43	-0.098	1	934-956	0.716	0.876	YES
HORVU.MOREX.r3.4HG0331920.1	HvRPK71	Chr4	1987578	1990874	3296	1056	117.48	6.06	38.63	107.71	-0.04	1	704-726	0.123	0.134	NO
HORVU.MOREX.r3.4HG0331930.1	HvRPK72	Chr4	1999730	2003460	3730	1193	131.7	6.91	39.77	103.23	-0.077	2	13-35, 841-863	0.468	0.915	YES
HORVU.MOREX.r3.4HG0337740.1	HvRPK73	Chr4	19671608	19675593	3985	948	100.93	5.98	36.54	89.11	-0.097	2	13-35, 489-511	0.281	0.898	YES
HORVU.MOREX.r3.4HG0344790.1	HvRPK74	Chr4	55484782	55490690	5908	1024	108.49	6.16	33.18	102.32	0.132	0	-	0.764	0.91	YES
HORVU.MOREX.r3.4HG0344810.1	HvRPK75	Chr4	56004864	56012070	7206	965	104.87	6.18	37.62	97.24	-0.041	1	606-628	0.359	0.851	YES
HORVU.MOREX.r3.4HG0348970.1	HvRPK76	Chr4	89378855	89384241	5386	1015	111.66	6.22	41.39	106.43	0.051	2	7-29, 649-668	0.195	0.439	NO
HORVU.MOREX.r3.4HG0348970.2	HvRPK77	Chr4	89378858	89384241	5383	1015	111.66	6.22	41.39	106.43	0.051	2	7-29, 649-668	0.195	0.439	NO
HORVU.MOREX.r3.4HG0374020.1	HvRPK78	Chr4	345086166	345128030	41864	891	96.72	5.39	26.69	95.51	-0.034	1	465-487	0.718	0.948	YES
HORVU.MOREX.r3.4HG0378630.1	HvRPK79	Chr4	393153297	393157084	3787	973	103.26	5.46	39.45	103.31	0.093	1	611-633	0.761	0.933	YES
HORVU.MOREX.r3.4HG0394400.1	HvRPK80	Chr4	518586236	518589745	3509	995	105.32	5.8	31.69	106.81	0.197	2	7-29, 628-647	0.496	0.957	YES
HORVU.MOREX.r3.4HG0395840.1	HvRPK81	Chr4	528737152	528739894	2742	824	89.48	6.83	41.33	83.9	-0.122	1	453-475	0.765	0.946	YES
HORVU.MOREX.r3.4HG0407340.1	HvRPK82	Chr4	578229958	578233384	3426	1034	109.6	5.67	31.65	101.99	0.133	1	13-35	0.419	0.863	YES
HORVU.MOREX.r3.4HG0407750.1	HvRPK83	Chr4	579925355	579928698	3343	1049	113.97	7.2	43.19	100.3	0.013	1	671-693	0.889	0.894	YES
HORVU.MOREX.r3.4HG0410810.1	HvRPK84	Chr4	589605804	589608885	3081	885	94.46	5.69	39.39	103.94	0.135	2	7-29, 514-536	0.814	0.922	YES
HORVU.MOREX.r3.4HG0413100.1	HvRPK85	Chr4	596152828	596156564	3736	1148	125.11	6.29	40.51	107.86	0.063	1	766-788	0.353	0.84	YES
HORVU.MOREX.r3.4HG0413160.1	HvRPK86	Chr4	596269314	596272862	3548	1147	124.79	6	39.74	102.28	0.042	1	771-793	0.211	0.754	YES
HORVU.MOREX.r3.4HG0416320.1	HvRPK87	Chr4	604268537	604271854	3317	1105	119.78	5.39	35.99	106.15	0.116	2	7-29, 1061-1083	0.306	0.914	YES
HORVU.MOREX.r3.4HG0416340.1	HvRPK88	Chr4	604276047	604279403	3356	1118	122.02	5.43	38.1	105.96	0.066	2	5-22, 1074-1096	0.829	0.955	YES
HORVU.MOREX.r3.5HG0421040.1	HvRPK89	Chr5	4335224	4338220	2996	998	106.14	5.66	34.83	96.9	0.053	1	591-613	0.438	0.922	YES
HORVU.MOREX.r3.5HG0421310.1	HvRPK90	Chr5	4849347	4852733	3386	1012	105.71	6.51	31.08	98.39	0.144	1	614-636	0.864	0.942	YES
HORVU.MOREX.r3.5HG0422540.1	HvRPK91	Chr5	6845006	6847534	2528	842	92.72	7.46	37.99	93.54	-0.051	1	477-499	0.438	0.948	YES
HORVU.MOREX.r3.5HG0465610.1	HvRPK92	Chr5	331799725	331804338	4613	1113	121.85	8.6	39.11	104.03	-0.047	1	767-789	0.761	0.855	YES
HORVU.MOREX.r3.5HG0471560.1	HvRPK93	Chr5	378292575	378297386	4811	1215	128.85	5.73	32.93	100.95	0.168	2	7-29, 825-847	0.739	0.958	YES
HORVU.MOREX.r3.5HG0473710.1	HvRPK94	Chr5	391163791	391167096	3305	998	107.44	6.51	39.94	104.3	0.096	2	49-68, 648-670	0.225	0.158	NO
HORVU.MOREX.r3.5HG0480440.1	HvRPK95	Chr5	431305096	431308661	3565	1149	123.91	6.67	40.67	102.4	0.044	4	5-22, 32-54, 85-107, 810-832	0.825	0.958	YES
HORVU.MOREX.r3.5HG0482640.1	HvRPK96	Chr5	441696758	441700242	3484	1001	108.85	6.24	38.93	104.04	0.038	3	7-29, 615-637, 739-761	0.594	0.947	YES
HORVU.MOREX.r3.5HG0489130.1	HvRPK97	Chr5	473102014	473105914	3900	1099	115.94	5.9	39.87	104.43	0.06	0	-	0.441	0.879	YES
HORVU.MOREX.r3.5HG0501110.1	HvRPK98	Chr5	506115669	506117957	2288	728	81.78	6.46	42.05	96.83	-0.157	1	400-422	0.109	0.113	NO
HORVU.MOREX.r3.5HG0503440.1	HvRPK99	Chr5	510973215	510976451	3236	1052	114.31	7.05	36.19	103.75	0.028	1	668-690	0.511	0.894	YES
HORVU.MOREX.r3.5HG0503450.1	HvRPK100	Chr5	510988267	510991503	3236	1052	114.31	7.05	36.19	103.75	0.028	1	668-690	0.511	0.894	YES
HORVU.MOREX.r3.5HG0504480.1	HvRPK101	Chr5	513044113	513047791	3678	1003	108.58	8.06	35.27	108.58	0.09	1	635-657	0.616	0.941	YES
HORVU.MOREX.r3.5HG0510630.1	HvRPK102	Chr5	527053362	527056792	3430	1098	119.62	6.73	31.91	108.78	0.148	1	745-767	0.352	0.892	YES
HORVU.MOREX.r3.5HG0511490.1	HvRPK103	Chr5	529085642	529090702	5060	1027	110.65	8.68	43.81	106.84	0.1	1	686-708	0.666	0.943	YES
HORVU.MOREX.r3.5HG0513800.1	HvRPK104	Chr5	535798395	535802447	4052	1030	109.53	6.24	33.86	101.17	-0.014	1	643-662	0.776	0.937	YES
HORVU.MOREX.r3.5HG0515520.1	HvRPK105	Chr5	539450520	539454361	3841	1130	124.6	6.92	38.64	107.95	0.033	1	780-799	0.291	0.869	YES
HORVU.MOREX.r3.5HG0517920.1	HvRPK106	Chr5	545049271	545051805	2534	844	94.06	7.89	41.56	91.08	-0.109	1	474-496	0.589	0.843	YES
HORVU.MOREX.r3.5HG0534730.1	HvRPK107	Chr5	580680265	580683217	2952	936	100.9	7.85	41.51	104.49	0.09	1	578-599	0.151	0.179	NO
HORVU.MOREX.r3.5HG0535240.1	HvRPK108	Chr5	581554777	581558274	3497	1096	120.53	7.41	35.89	103.49	0.11	1	746-765	0.184	0.729	YES
HORVU.MOREX.r3.6HG0540870.1	HvRPK109	Chr6	6961742	6965142	3400	1008	110.53	5.96	32.1	109.88	0.054	2	614-636, 643-665	0.751	0.833	YES
HORVU.MOREX.r3.6HG0543250.1	HvRPK110	Chr6	12708132	12711647	3515	1033	107.67	6.09	35.07	104.6	0.205	3	7-29, 641-663, 997-1019	0.244	0.929	YES
HORVU.MOREX.r3.6HG0545810.1	HvRPK111	Chr6	16492253	16495804	3551	1078	118.61	7.1	30.59	99.87	-0.044	1	712-734	0.11	0.115	NO
HORVU.MOREX.r3.6HG0546030.1	HvRPK112	Chr6	16749295	16752948	3653	1091	115.14	5.72	34.24	97.22	0.093	2	7-29, 703-725	0.81	0.954	YES
HORVU.MOREX.r3.6HG0552120.1	HvRPK113	Chr6	32226621	32229913	3292	1042	115.51	6.08	42.84	108.92	-0.033	2	5-27, 690-712	0.733	0.912	YES
HORVU.MOREX.r3.6HG0558220.1	HvRPK114	Chr6	57275822	57279343	3521	1051	113.87	8.24	35	105.72	0.051	1	669-691	0.76	0.949	YES
HORVU.MOREX.r3.6HG0560970.1	HvRPK115	Chr6	72355429	72358581	3152	1050	114.49	6.57	36.7	99.55	-0.032	1	684-706	0.786	0.882	YES
HORVU.MOREX.r3.6HG0560980.1	HvRPK116	Chr6	72388544	72391952	3408	1061	115.81	6.27	36.8	98.57	-0.041	2	13-35, 694-716	0.325	0.381	NO
HORVU.MOREX.r3.6HG0561170.1	HvRPK117	Chr6	74985300	74988449	3149	1049	115.23	5.76	37.65	98.6	-0.061	1	691-713	0.659	0.537	YES
HORVU.MOREX.r3.6HG0561180.1	HvRPK118	Chr6	74989126	74992569	3443	1070	117.52	6.38	40.92	98.52	-0.052	1	712-734	0.222	0.243	NO
HORVU.MOREX.r3.6HG0561250.1	HvRPK119	Chr6	75237464	75240962	3498	831	91.51	7.51	31.72	97.03	-0.144	1	465-487	0.165	0.39	NO
HORVU.MOREX.r3.6HG0561260.1	HvRPK120	Chr6	75463554	75466724	3170	1056	116.54	8.06	38.09	94.73	-0.124	1	690-712	0.8	0.854	YES
HORVU.MOREX.r3.6HG0561600.1	HvRPK121	Chr6	80195296	80198451	3155	1051	115.47	6.24	38.25	100.58	-0.019	2	13-35, 689-711	0.537	0.743	YES
HORVU.MOREX.r3.6HG0561620.1	HvRPK122	Chr6	80242015	80245101	3086	1028	112.56	7.49	37.7	99.47	-0.011	1	671-693	0.569	0.684	YES
HORVU.MOREX.r3.6HG0572110.1	HvRPK123	Chr6	138627570	138630233	2663	887	96.6	6.37	50.85	78.21	-0.235	1	521-543	0.109	0.103	NO
HORVU.MOREX.r3.6HG0573510.1	HvRPK124	Chr6	151345890	151351206	5316	1158	125.64	6.2	33.53	106.44	0.075	1	773-795	0.117	0.101	NO
HORVU.MOREX.r3.6HG0578910.1	HvRPK125	Chr6	192927859	192931545	3686	1141	123.21	7.82	39.7	109.31	0.05	1	766-788	0.845	0.897	YES
HORVU.MOREX.r3.6HG0578940.1	HvRPK126	Chr6	193358308	193362310	4002	1176	125.68	6.25	35.72	107.51	0.105	2	12-34, 808-830	0.457	0.433	YES
HORVU.MOREX.r3.6HG0594730.1	HvRPK127	Chr6	364688729	364692396	3667	1000	109.03	6.02	34.95	104.61	-0.028	1	637-659	0.698	0.674	YES
HORVU.MOREX.r3.6HG0594730.2	HvRPK128	Chr6	364688729	364692492	3763	987	107.65	5.96	35.45	104.41	-0.052	1	624-646	0.793	0.861	YES
HORVU.MOREX.r3.6HG0595000.1	HvRPK129	Chr6	366401209	366405150	3941	972	106.77	6.61	36.08	101.72	-0.047	2	7-24, 604-626	0.661	0.903	YES
HORVU.MOREX.r3.6HG0595000.2	HvRPK130	Chr6	366401209	366405150	3941	972	106.77	6.61	36.08	101.72	-0.047	2	7-24, 604-626	0.661	0.903	YES
HORVU.MOREX.r3.6HG0596780.1	HvRPK131	Chr6	380775093	380778251	3158	1052	116.03	8.3	34.59	98.07	-0.006	1	695-717	0.415	0.9	YES
HORVU.MOREX.r3.6HG0620170.1	HvRPK132	Chr6	527276405	527283215	6810	863	94.36	6.27	41.33	107.23	0.032	1	461-483	0.135	0.093	NO
HORVU.MOREX.r3.6HG0622800.1	HvRPK133	Chr6	534414198	534417458	3260	1058	115.03	7.04	33.27	110.61	0.151	1	699-721	0.592	0.915	YES
HORVU.MOREX.r3.6HG0624460.1	HvRPK134	Chr6	540364328	540367392	3064	994	110.32	5.81	34.35	101.52	-0.005	1	637-659	0.719	0.828	YES
HORVU.MOREX.r3.6HG0627340.1	HvRPK135	Chr6	546500203	546503797	3594	1104	118.99	5.54	42.87	105.63	0.09	1	739-761	0.351	0.896	YES
HORVU.MOREX.r3.6HG0628760.1	HvRPK136	Chr6	550863264	550866536	3272	1062	115.35	6.4	35.52	103.67	0.054	1	667-689	0.592	0.808	YES
HORVU.MOREX.r3.7HG0636440.1	HvRPK137	Chr7	4334869	4338326	3457	1111	120.17	6.56	34.44	104.24	0.112	3	7-29, 622-644, 751-773	0.67	0.957	YES
HORVU.MOREX.r3.7HG0640060.1	HvRPK138	Chr7	10353188	10356876	3688	1198	131.46	6.71	38.49	110.48	0.17	1	846-865	0.527	0.915	YES
HORVU.MOREX.r3.7HG0640590.1	HvRPK139	Chr7	11261827	11265553	3726	1210	133.26	7.82	33.51	107.74	-0.028	2	9-31, 862-884	0.287	0.463	NO
HORVU.MOREX.r3.7HG0641280.1	HvRPK140	Chr7	12307365	12310106	2741	767	84.52	8.39	35.58	106.75	-0.031	1	418-440	0.114	0.096	NO
HORVU.MOREX.r3.7HG0642030.1	HvRPK141	Chr7	14195874	14199358	3484	1109	120.18	5.86	36.17	105.7	0.068	1	739-761	0.762	0.877	YES
HORVU.MOREX.r3.7HG0644570.1	HvRPK142	Chr7	18867895	18874842	6947	982	107.29	5.7	32.93	102.7	-0.062	1	584-606	0.595	0.913	YES
HORVU.MOREX.r3.7HG0659090.1	HvRPK143	Chr7	59396359	59402187	5828	1116	120.66	8.08	35.52	106.03	0.06	1	758-780	0.836	0.919	YES
HORVU.MOREX.r3.7HG0659600.1	HvRPK144	Chr7	61483516	61486835	3319	1032	108.93	5.57	41.12	102.83	0.139	0	-	0.535	0.855	YES
HORVU.MOREX.r3.7HG0659610.1	HvRPK145	Chr7	61566498	61569633	3135	1004	106.8	5.99	43.65	102.4	0.073	3	7-29, 608-630, 729-751	0.378	0.925	YES
HORVU.MOREX.r3.7HG0662630.1	HvRPK146	Chr7	70327892	70335596	7704	977	106.31	5.93	32.29	104.29	-0.017	1	7-29	0.509	0.918	YES
HORVU.MOREX.r3.7HG0669620.1	HvRPK147	Chr7	109837911	109842278	4367	1114	121.24	6.74	36	105.76	0.038	1	755-777	0.724	0.935	YES
HORVU.MOREX.r3.7HG0673710.1	HvRPK148	Chr7	132109227	132112591	3364	1097	121.2	6.85	41.9	102.4	-0.067	1	708-730	0.113	0.101	NO
HORVU.MOREX.r3.7HG0677230.1	HvRPK149	Chr7	156648458	156652144	3686	1100	117.02	6.36	36.71	105.02	0.056	1	709-731	0.879	0.907	YES
HORVU.MOREX.r3.7HG0701280.1	HvRPK150	Chr7	396381834	396385322	3488	1109	117.63	6.63	39.66	97.25	0.073	0	-	0.125	0.323	NO
HORVU.MOREX.r3.7HG0711760.1	HvRPK151	Chr7	474537536	474541238	3702	1138	123.46	6.46	35.12	105.93	0.096	1	774-796	0.729	0.872	YES
HORVU.MOREX.r3.7HG0715220.1	HvRPK152	Chr7	498566533	498570911	4378	1076	114.97	6.12	40.86	110.23	0.17	2	9-31, 712-734	0.628	0.611	YES
HORVU.MOREX.r3.7HG0715370.1	HvRPK153	Chr7	499385661	499388329	2668	850	92.67	8.26	41.88	107.11	0.022	1	494-516	0.143	0.155	NO
HORVU.MOREX.r3.7HG0715480.1	HvRPK154	Chr7	499561598	499565128	3530	1141	124.8	6.84	40.49	104.7	0.074	2	7-29, 784-806	0.325	0.471	NO
HORVU.MOREX.r3.7HG0715810.1	HvRPK155	Chr7	500956231	500959788	3557	1135	123.32	6.19	33.32	103.18	0.019	1	768-787	0.227	0.295	NO
HORVU.MOREX.r3.7HG0718040.1	HvRPK156	Chr7	516513960	516517472	3512	1034	112.34	5.56	39.9	96.72	-0.087	1	635-657	0.676	0.904	YES
HORVU.MOREX.r3.7HG0721000.1	HvRPK157	Chr7	534195262	534203555	8293	819	90.01	6.43	42.86	86.26	-0.075	1	472-494	0.826	0.915	YES
HORVU.MOREX.r3.7HG0721040.1	HvRPK158	Chr7	534630079	534632592	2513	828	90.47	6.23	46.37	85.31	-0.06	1	472-494	0.817	0.949	YES
HORVU.MOREX.r3.7HG0729180.1	HvRPK159	Chr7	573850383	573852797	2414	804	88.6	7.45	39.09	87.36	-0.068	1	448-470	0.738	0.933	YES
HORVU.MOREX.r3.7HG0729220.1	HvRPK160	Chr7	573868454	573870895	2441	813	89.34	8.41	40.8	90.07	-0.05	1	449-471	0.544	0.906	YES
HORVU.MOREX.r3.7HG0729320.1	HvRPK161	Chr7	574106368	574109245	2877	802	88.45	7.16	38.26	90.11	-0.043	1	449-471	0.872	0.965	YES
HORVU.MOREX.r3.7HG0729450.1	HvRPK162	Chr7	574170257	574172827	2570	856	94.73	8.38	37.56	92.51	-0.079	1	507-529	0.162	0.385	NO
HORVU.MOREX.r3.7HG0729950.1	HvRPK163	Chr7	575437691	575441486	3795	1084	115.54	5.88	34.71	105.62	0.157	2	12-34, 710-732	0.324	0.539	YES
HORVU.MOREX.r3.7HG0729980.1	HvRPK164	Chr7	575534330	575537732	3402	1061	115.77	6.18	38.72	98.04	-0.026	1	695-717	0.349	0.492	YES
HORVU.MOREX.r3.7HG0732110.1	HvRPK165	Chr7	583422756	583425785	3029	821	89.71	8.19	48.35	80.9	-0.148	1	460-482	0.493	0.965	YES
HORVU.MOREX.r3.7HG0734200.1	HvRPK166	Chr7	589304161	589306614	2453	817	89.48	5.69	48.44	82.5	-0.131	2	4-26, 453-475	0.522	0.959	YES
HORVU.MOREX.r3.7HG0734210.1	HvRPK167	Chr7	589438362	589440806	2444	814	88.28	6.48	44.68	85.33	-0.095	2	4-26, 451-473	0.51	0.894	YES
HORVU.MOREX.r3.7HG0734250.1	HvRPK168	Chr7	589508045	589510477	2432	810	87.77	6.83	41.26	79.75	-0.151	2	4-26, 457-479	0.506	0.945	YES
HORVU.MOREX.r3.7HG0737830.1	HvRPK169	Chr7	598406805	598410297	3492	1065	112	6.4	37.76	102.02	0.134	2	664-683, 786-808	0.601	0.907	YES
HORVU.MOREX.r3.7HG0737860.1	HvRPK170	Chr7	598571164	598574854	3690	1025	110.18	6.18	41.35	106.02	0.053	1	670-692	0.885	0.945	YES
HORVU.MOREX.r3.7HG0747230.1	HvRPK171	Chr7	618787699	618791569	3870	1015	107.31	5.78	45.15	103.42	0.119	0	-	0.789	0.902	YES
HORVU.MOREX.r3.7HG0749520.1	HvRPK172	Chr7	623343959	623347714	3755	1198	132.56	6.41	39.49	105.87	-0.035	1	841-863	0.596	0.779	YES
HORVU.MOREX.r3.7HG0751290.1	HvRPK173	Chr7	627286580	627290571	3991	1045	113.31	6.1	37.48	100.52	0.086	1	666-688	0.861	0.879	YES
HORVU.MOREX.r3.7HG0751520.1	HvRPK174	Chr7	627715260	627718548	3288	1057	114.92	8.17	42.62	102.87	-0.034	1	698-720	0.385	0.467	YES
