# Supplementary material for: Integrative 16S rRNA and transcriptome analysis reveals the molecular mechanisms underlying salt- tolerant germination in highland barley (Hordeum vulgare var. coeleste Linnaeus) seeds
Source: Front Plant Sci. 2025 Nov 6;16:1691647. doi: 10.3389/fpls.2025.1691647 (PMC12629937; doi:10.3389/fpls.2025.1691647)
Supplement: Supplementary file 3 [file DataSheet3.zip › Supplementary tables 1-5/Table-S4.xlsx]

## Sheet: alpha_diversity
sample	observed_otus	shannon	simpson	chao1	goods_coverage	pielou_e
37Mock1	376	4.93	0.91	376	1	0.58
37Mock2	344	3.38	0.76	344.02	1	0.4
37Mock3	60	4.17	0.89	60	1	0.71
37Salt1	346	3.39	0.73	346.24	1	0.4
37Salt2	274	3.91	0.83	274	1	0.48
37Salt3	45	3.36	0.81	45	1	0.61
44Mock1	193	3.05	0.73	193	1	0.4
44Mock2	28	2.62	0.71	28	1	0.54
44Mock3	77	2.85	0.72	77	1	0.45
44Salt1	234	1.56	0.39	236.36	1	0.2
44Salt2	237	2.98	0.79	237.93	1	0.38
44Salt3	197	1.16	0.31	197.62	1	0.15
