# Supplementary material for: Integrative 16S rRNA and transcriptome analysis reveals the molecular mechanisms underlying salt- tolerant germination in highland barley (Hordeum vulgare var. coeleste Linnaeus) seeds
Source: Front Plant Sci. 2025 Nov 6;16:1691647. doi: 10.3389/fpls.2025.1691647 (PMC12629937; doi:10.3389/fpls.2025.1691647)
Supplement: Supplementary file 3 [file DataSheet3.zip › Supplementary tables 1-5/Table-S3.xlsx]

## Sheet: Sheet1
Sample	Raw_Tags	Raw_Bases	Valid_Tags	Valid_Bases	Valid%	Q20%	Q30%	GC%
37Mock1	80443	40.22M	72363	29.91M	89.96	97.56	93.44	52.86
37Mock2	85451	42.73M	77285	32.01M	90.44	97.59	93.52	53.16
37Mock3	83030	41.52M	79317	32.82M	95.53	98.59	95.72	52.74
37Salt1	87554	43.78M	79481	32.72M	90.78	97.74	93.61	53.13
37Salt2	80483	40.24M	72827	30.01M	90.49	97.77	93.67	53.24
37Salt3	84937	42.47M	80077	32.96M	94.28	98.68	95.86	53.22
44Mock1	81419	40.71M	74055	30.47M	90.96	97.09	91.58	52.86
44Mock2	80159	40.08M	75985	31.26M	94.79	98.28	94.54	52.73
44Mock3	80362	40.18M	75163	31.65M	93.53	98.58	95.73	52.13
44Salt1	82841	41.42M	78202	32.05M	94.4	98.69	96.11	55.99
44Salt2	83210	41.60M	78766	32.89M	94.66	98.47	95.61	53.79
44Salt3	83554	41.78M	79087	32.38M	94.65	98.73	96.16	56.21
