# Supplementary material for: Integrative 16S rRNA and transcriptome analysis reveals the molecular mechanisms underlying salt- tolerant germination in highland barley (Hordeum vulgare var. coeleste Linnaeus) seeds
Source: Front Plant Sci. 2025 Nov 6;16:1691647. doi: 10.3389/fpls.2025.1691647 (PMC12629937; doi:10.3389/fpls.2025.1691647)
Supplement: Supplementary file 3 [file DataSheet3.zip › Supplementary tables 1-5/Table-S2.xlsx]

## Sheet: Sheet1
Gene ID	Annotation	Primer sequence (From 5′ to 3′)
HvActin (AY145451)	Actin	F: GCCGTGCTTTCCCTCTATG
		R: GCTTCTCCTTGATGTCCCTTA
HORVU.MOREX.r3.3HG0268090	WRKY transcription factor	F: CGTACTCGTCCCTCATCTCT
		R: TCCCCTACGGAATACTCGTC
HORVU.MOREX.r3.4HG0331910	Receptor protein kinase	F: ACTTTCCGGGCATGTTCC
		R: CCTGAAAGTTGGTTTTGCCC
HORVU.MOREX.r3.4HG0331550	Histone H2B	F: CGGGAAAAGGAACAGGGAAA
		R: GAACATGTCCGCCATCATCA
HORVU.MOREX.r3.3HG0271430	Integral membrane protein TmpA	F: TCATTCCTGATGCAACCGAG
		R: CACACGCCCTTTAAGGTTCT
HORVU.MOREX.r3.2HG0128880	cotton fiber, putative (DUF761)	F: CTCCAACTTGGTATCCCGAC
		R: GAGCTGTTGCTGATCACGG
HORVU.MOREX.r3.2HG0188090	GDSL esterase/lipase	F: AAAAACCTCGCTGACCACAT
		R: ACGGCCCGTTGTATTTTGTA
HORVU.MOREX.r3.3HG0320700	Germin-like protein 1-1	F: CAAGGGTGAGGTTTTCGTCT
		R: CAGCTGACTGTTGAATGCTG
HORVU.MOREX.r3.5HG0504040	11S globulin seed storage protein 2	F: TCCAGGTGTCTTCTTCCGT
		R: CTCTTGATCAGGGACACCCA
HORVU.MOREX.r3.3HG0305440	Late embryogenesis abundant protein	F: CACAAAGGAGGGGCTACTCT
		R: CTTCCTGGCCGCCATTG
HORVU.MOREX.r3.7HG0710910	Aluminum-activated malate transporter-like	F: CGTCCACCCTCTCTATGACT
		R: CTTTGTACAAGCAAGCACCG
