# Supplementary material for: Integrative 16S rRNA and transcriptome analysis reveals the molecular mechanisms underlying salt- tolerant germination in highland barley (Hordeum vulgare var. coeleste Linnaeus) seeds
Source: Front Plant Sci. 2025 Nov 6;16:1691647. doi: 10.3389/fpls.2025.1691647 (PMC12629937; doi:10.3389/fpls.2025.1691647)
Supplement: Supplementary file 3 [file DataSheet3.zip › Supplementary tables 1-5/Table-S1.xlsx]

## Sheet: Sheet1
Material number	Origin	200 mmol/L NaCl							500 mmol/L NaCl
		day1	day2	day3	day4	day5	Total germination number	Germination rate	day1	day2	day3	day4	day5	Total germination number	Germination rate
1	Qinghai, China	0	13	28	0	0	41	0.82	0	0	0	0	0	0	0
2	Qinghai, China	0	45	3	0	0	48	0.96	0	0	0	0	7	7	0.14
3	Qinghai, China	0	50	0	0	0	50	1	0	0	17	0	0	17	0.34
4	Qinghai, China	0	43	0	0	0	43	0.86	0	0	0	0	0	0	0
5	Qinghai, China	0	43	0	0	0	43	0.86	0	0	13	0	0	13	0.26
6	Qinghai, China	0	35	0	0	0	35	0.7	0	0	7	0	0	7	0.14
7	Qinghai, China	0	30	8	0	0	38	0.76	0	0	7	0	0	7	0.14
8	Qinghai, China	0	40	5	0	0	45	0.9	0	0	0	0	0	0	0
9	Qinghai, China	0	38	0	0	0	38	0.76	0	0	13	0	0	13	0.26
10	Qinghai, China	0	48	0	0	0	48	0.96	0	0	0	0	0	0	0
11	Qinghai, China	0	38	8	0	0	46	0.92	0	0	0	0	10	10	0.2
12	Qinghai, China	0	50	0	0	0	50	1	0	0	0	0	13	13	0.26
13	Qinghai, China	0	48	0	0	0	48	0.96	0	0	13	17	3	33	0.66
14	Qinghai, China	0	50	0	0	0	50	1	0	0	17	6	7	30	0.6
15	Qinghai, China	0	43	0	0	0	43	0.86	0	0	10	7	6	23	0.46
16	Qinghai, China	0	48	0	0	0	48	0.96	0	0	27	6	7	40	0.8
17	Qinghai, China	0	38	5	0	0	43	0.86	0	0	0	0	0	0	0
18	Qinghai, China	0	48	0	0	0	48	0.96	0	0	27	6	7	40	0.8
19	Qinghai, China	0	0	30	0	0	30	0.6	0	0	0	3	0	3	0.06
20	Qinghai, China	0	48	0	0	0	48	0.96	0	0	17	0	6	23	0.46
21	Qinghai, China	0	47	3	0	0	50	1	0	0	7	0	0	7	0.14
22	Qinghai, China	0	50	0	0	0	50	1	0	0	10	0	13	23	0.46
23	Qinghai, China	40	10	0	0	0	50	1	0	0	7	0	10	17	0.34
24	Qinghai, China	42	8	0	0	0	50	1	0	0	10	0	7	17	0.34
25	Qinghai, China	5	45	0	0	0	50	1	0	0	3	4	0	7	0.14
26	Qinghai, China	8	40	2	0	0	50	1	0	0	0	0	0	0	0
27	Qinghai, China	13	37	0	0	0	50	1	0	0	0	3	0	3	0.06
28	Qinghai, China	18	30	0	0	0	48	0.96	0	0	0	0	0	0	0
29	Qinghai, China	18	30	0	0	0	48	0.96	0	0	0	0	0	0	0
30	Qinghai, China	20	28	0	0	0	48	0.96	0	0	3	4	16	23	0.46
31	Qinghai, China	8	35	3	0	0	46	0.92	0	0	0	3	0	3	0.06
32	Qinghai, China	30	20	0	0	0	50	1	0	0	0	0	0	0	0
33	Qinghai, China	13	37	0	0	0	50	1	0	0	0	0	0	0	0
34	Qinghai, China	13	25	0	0	0	38	0.76	0	0	0	0	0	0	0
35	Qinghai, China	13	35	0	0	0	48	0.96	0	0	0	0	3	3	0.06
36	Qinghai, China	20	30	0	0	0	50	1	0	0	0	0	0	0	0
37	Qinghai, China	0	30	18	2	0	50	1	0	0	17	26	6	49	0.98
38	Qinghai, China	23	25	2	0	0	50	1	0	0	0	3	14	17	0.34
39	Qinghai, China	18	28	3	0	0	49	0.98	0	0	10	0	3	13	0.26
40	Qinghai, China	23	27	0	0	0	50	1	0	0	0	0	0	0	0
41	Qinghai, China	23	25	0	0	0	48	0.96	0	0	0	7	0	7	0.14
42	Qinghai, China	40	8	0	0	0	48	0.96	0	0	3	0	0	3	0.06
43	Qinghai, China	8	40	2	0	0	50	1	0	0	7	0	13	20	0.4
44	Qinghai, China	0	10	1	0	0	11	0.22	0	0	0	0	0	0	0
45	Qinghai, China	5	43	0	0	0	48	0.96	0	0	0	0	0	0	0
46	Qinghai, China	18	32	0	0	0	50	1	0	0	13	10	0	23	0.46
47	Qinghai, China	8	35	3	0	0	46	0.92	0	0	0	0	7	7	0.14
48	Qinghai, China	10	40	0	0	0	50	1	0	0	0	0	3	3	0.06
49	Qinghai, China	8	40	2	0	0	50	1	0	0	7	20	3	30	0.6
50	Qinghai, China	10	38	0	0	0	48	0.96	0	0	7	0	20	27	0.54
51	Qinghai, China	15	28	7	0	0	50	1	0	0	3	0	0	3	0.06
52	Qinghai, China	0	18	3	0	0	21	0.42	0	0	0	0	0	0	0
53	Qinghai, China	8	35	7	0	0	50	1	0	0	0	0	0	0	0
54	Qinghai, China	10	38	2	0	0	50	1	0	0	3	0	0	3	0.06
55	Qinghai, China	13	35	2	0	0	50	1	0	0	13	0	0	13	0.26
56	Qinghai, China	5	35	8	0	0	48	0.96	0	0	0	3	0	3	0.06
57	Qinghai, China	13	35	0	0	0	48	0.96	0	0	0	0	0	0	0
58	Qinghai, China	5	38	7	0	0	50	1	0	0	17	3	10	30	0.6
59	Qinghai, China	5	40	3	0	0	48	0.96	0	0	10	0	0	10	0.2
60	Qinghai, China	10	35	3	0	0	48	0.96	0	0	0	3	3	6	0.12
61	Qinghai, China	10	35	3	0	0	48	0.96	0	0	7	0	0	7	0.14
62	Qinghai, China	8	33	9	0	0	50	1	0	0	0	0	0	0	0
63	Qinghai, China	8	33	8	0	0	49	0.98	0	0	3	0	0	3	0.06
64	Qinghai, China	20	25	3	0	0	48	0.96	0	0	3	0	0	3	0.06
65	Qinghai, China	23	15	3	0	0	41	0.82	0	0	0	0	0	0	0
66	Qinghai, China	18	28	4	0	0	50	1	0	0	0	0	0	0	0
67	Qinghai, China	13	3	8	0	0	24	0.48	0	0	0	0	0	0	0
68	Qinghai, China	18	30	2	0	0	50	1	0	0	0	0	0	0	0
69	Qinghai, China	30	18	0	0	0	48	0.96	0	0	0	0	7	7	0.14
70	Qinghai, China	10	33	3	0	0	46	0.92	0	0	0	3	0	3	0.06
71	Qinghai, China	10	38	0	0	0	48	0.96	0	0	0	3	10	13	0.26
72	Xizang, China	8	28	10	0	0	46	0.92	0	0	3	0	7	10	0.2
73	Xizang, China	8	28	5	0	0	41	0.82	0	0	0	0	0	0	0
74	Xizang, China	0	20	10	0	0	30	0.6	0	0	0	0	0	0	0
75	Xizang, China	0	20	15	0	0	35	0.7	0	0	0	0	0	0	0
76	Xizang, China	3	40	0	0	0	43	0.86	0	0	0	0	0	0	0
77	Xizang, China	0	33	3	0	0	36	0.72	0	0	0	0	0	0	0
78	Xizang, China	0	40	8	0	0	48	0.96	0	0	0	0	3	3	0.06
79	Xizang, China	0	40	3	0	0	43	0.86	0	0	0	0	0	0	0
80	Xizang, China	0	35	8	0	0	43	0.86	0	0	0	0	3	3	0.06
81	Xizang, China	3	40	5	0	0	48	0.96	0	0	0	0	3	3	0.06
82	Xizang, China	3	27	0	0	0	30	0.6	0	0	3	0	7	10	0.2
83	Xizang, China	3	35	5	0	0	43	0.86	0	0	0	0	0	0	0
84	Xizang, China	48	2	0	0	0	50	1	0	0	10	0	0	10	0.2
85	Xizang, China	5	23	0	0	0	28	0.56	0	0	3	4	0	7	0.14
86	Xizang, China	13	33	3	0	0	49	0.98	0	0	0	0	0	0	0
87	Xizang, China	3	33	3	0	0	39	0.78	0	0	0	3	0	3	0.06
88	Xizang, China	0	35	3	0	0	38	0.76	0	0	0	7	0	7	0.14
89	Xizang, China	5	40	3	0	0	48	0.96	0	0	0	7	3	10	0.2
90	Xizang, China	0	28	5	0	0	33	0.66	0	0	3	4	0	7	0.14
91	Xizang, China	0	43	3	0	0	46	0.92	0	0	7	3	0	10	0.2
92	Jiangsu, China	3	43	4	0	0	50	1	0	0	0	7	0	7	0.14
93	America	5	33	5	0	0	43	0.86	0	0	3	0	0	3	0.06
94	America	0	50	0	0	0	50	1	0	0	0	0	3	3	0.06
95	America	5	35	3	0	0	43	0.86	0	0	3	4	3	10	0.2
96	America	0	30	0	0	0	30	0.6	0	0	0	0	0	0	0
97	America	0	35	3	0	0	38	0.76	0	0	3	0	0	3	0.06
98	America	8	40	2	0	0	50	1	0	0	20	3	0	23	0.46
99	America	8	20	8	0	0	36	0.72	0	0	3	4	0	7	0.14
100	America	0	40	0	0	0	40	0.8	0	0	13	10	0	23	0.46
101	America	28	22	0	0	0	50	1	0	0	20	3	0	23	0.46
102	America	0	40	3	0	0	43	0.86	0	0	0	0	0	0	0
103	America	33	17	0	0	0	50	1	0	0	17	3	0	20	0.4
104	America	18	30	0	0	0	48	0.96	0	0	30	0	0	30	0.6
105	America	3	43	3	0	0	49	0.98	0	0	0	3	0	3	0.06
106	America	15	20	8	0	0	43	0.86	0	0	0	3	0	3	0.06
107	America	13	35	0	0	0	48	0.96	0	0	0	7	0	7	0.14
108	America	8	10	8	0	0	26	0.52	0	0	0	0	0	0	0
109	America	13	37	0	0	0	50	1	0	0	3	7	0	10	0.2
110	America	43	7	0	0	0	50	1	0	0	0	3	0	3	0.06
111	America	5	40	5	0	0	50	1	0	0	0	13	4	17	0.34
112	America	0	50	0	0	0	50	1	0	0	3	4	0	7	0.14
113	America	0	40	0	0	0	40	0.8	0	0	0	3	0	3	0.06
114	America	3	35	12	0	0	50	1	0	0	3	7	0	10	0.2
115	America	0	45	5	0	0	50	1	0	0	0	0	0	0	0
116	America	5	43	2	0	0	50	1	0	0	3	0	0	3	0.06
117	America	0	45	3	0	0	48	0.96	0	0	0	3	0	3	0.06
118	America	5	40	5	0	0	50	1	0	0	0	0	0	0	0
119	America	0	43	3	0	0	46	0.92	0	0	0	3	0	3	0.06
120	Denmark	15	35	0	0	0	50	1	0	0	0	0	3	3	0.06
121	Denmark	18	30	0	0	0	48	0.96	0	0	13	0	14	27	0.54
122	Denmark	0	18	20	0	0	38	0.76	0	0	0	0	0	0	0
123	Denmark	0	40	10	0	0	50	1	0	0	0	0	0	0	0
124	Hungary	0	25	23	0	0	48	0.96	0	0	0	7	6	13	0.26
125	Hungary	0	35	15	0	0	50	1	0	0	0	0	0	0	0
126	Hungary	0	15	23	0	0	38	0.76	0	0	0	0	0	0	0
127	Hungary	0	10	40	0	0	50	1	0	0	0	0	0	0	0
128	Hungary	0	10	15	0	0	25	0.5	0	0	0	0	0	0	0
129	Hungary	0	30	20	0	0	50	1	0	0	0	0	0	0	0
130	Hungary	0	30	18	0	0	48	0.96	0	0	0	3	0	3	0.06
131	Poland	0	43	5	0	0	48	0.96	0	0	0	13	0	13	0.26
132	Afghanistan	0	18	32	0	0	50	1	0	0	7	16	7	30	0.6
133	Syrian	0	13	30	0	0	43	0.86	0	0	0	0	0	0	0
134	Syrian	15	33	0	0	0	48	0.96	0	0	0	13	0	13	0.26
135	Sweden	0	8	18	0	0	26	0.52	0	0	0	0	0	0	0
136	Japan	0	15	18	0	0	33	0.66	0	0	0	0	0	0	0
137	Japan	0	18	8	0	0	26	0.52	0	0	0	10	0	10	0.2
138	Japan	3	28	13	0	0	44	0.88	0	0	3	17	0	20	0.4
139	Canada	0	15	23	0	0	38	0.76	0	0	3	7	3	13	0.26
140	Canada	8	38	3	0	0	49	0.98	0	0	0	0	0	0	0
141	Australia	0	20	23	0	0	43	0.86	0	0	0	0	10	10	0.2
142	Australia	0	43	5	0	0	48	0.96	0	0	0	27	0	27	0.54
143	Germany	3	8	33	0	0	44	0.88	0	0	0	10	0	10	0.2
144	Germany	0	45	5	0	0	50	1	0	0	7	20	13	40	0.8
145	Germany	0	25	18	0	0	43	0.86	0	0	7	6	0	13	0.26
146	Germany	15	33	0	0	0	48	0.96	0	0	30	0	7	37	0.74
147	Germany	0	45	0	0	0	45	0.9	0	0	3	4	6	13	0.26
148	Germany	0	30	15	0	0	45	0.9	0	0	0	0	0	0	0
149	Germany	0	43	3	0	0	46	0.92	0	0	10	0	0	10	0.2
150	France	0	45	3	0	0	48	0.96	0	0	3	7	0	10	0.2
151	France	0	30	10	0	0	40	0.8	0	0	0	0	0	0	0
152	Denmark	3	38	5	0	0	46	0.92	0	0	10	3	0	13	0.26
153	Denmark	15	8	18	0	0	41	0.82	0	0	0	0	0	0	0
154	Denmark	0	20	13	0	0	33	0.66	0	0	0	3	0	3	0.06
155	Denmark	3	28	10	0	0	41	0.82	0	0	3	0	0	3	0.06
156	Hungary	3	35	3	0	0	41	0.82	0	0	3	0	4	7	0.14
157	Hungary	3	45	0	0	0	48	0.96	0	0	3	4	10	17	0.34
158	Hungary	0	35	3	0	0	38	0.76	0	0	3	0	0	3	0.06
159	Hungary	15	30	3	0	0	48	0.96	0	0	17	3	0	20	0.4
160	Hungary	0	45	0	0	0	45	0.9	0	0	0	0	0	0	0
161	Hungary	0	20	10	0	0	30	0.6	0	0	3	7	3	13	0.26
162	Hungary	0	48	2	0	0	50	1	0	0	10	0	7	17	0.34
163	Hungary	0	48	2	0	0	50	1	0	0	0	7	10	17	0.34
164	Hungary	0	48	0	0	0	48	0.96	0	0	0	0	30	30	0.6
165	Hungary	0	28	5	0	0	33	0.66	0	0	0	0	7	7	0.14
166	Hungary	0	48	2	0	0	50	1	0	0	30	0	7	37	0.74
167	Hungary	0	45	5	0	0	50	1	0	0	0	7	10	17	0.34
168	Hungary	35	13	2	0	0	50	1	0	0	17	3	0	20	0.4
169	Hungary	0	43	3	0	0	46	0.92	0	0	7	3	0	10	0.2
170	Hungary	10	33	5	0	0	48	0.96	0	0	3	0	0	3	0.06
171	Hungary	3	40	3	0	0	46	0.92	0	0	3	0	0	3	0.06
172	Hungary	0	48	2	0	0	50	1	0	0	17	0	0	17	0.34
173	Hungary	0	45	3	0	0	48	0.96	0	0	0	7	0	7	0.14
174	Hungary	0	28	18	0	0	46	0.92	0	0	0	0	0	0	0
175	Poland	0	43	3	0	0	46	0.92	0	0	0	7	0	7	0.14
176	Poland	0	45	3	0	0	48	0.96	0	0	23	4	0	27	0.54
177	Afghanistan	20	30	0	0	0	50	1	0	0	10	13	7	30	0.6
178	Syria	0	38	8	0	0	46	0.92	0	0	13	0	0	13	0.26
179	Syria	0	33	8	0	0	41	0.82	0	0	0	0	0	0	0
180	Syria	18	20	5	0	0	43	0.86	0	0	20	0	0	20	0.4
181	Sweden	0	43	0	0	0	43	0.86	0	0	0	0	3	3	0.06
182	Japan	3	35	0	0	0	38	0.76	0	0	17	0	0	17	0.34
183	Japan	0	38	0	0	0	38	0.76	0	0	0	0	0	0	0
184	Japan	0	18	5	0	0	23	0.46	0	0	0	0	0	0	0
185	Japan	0	38	8	0	0	46	0.92	0	0	3	0	7	10	0.2
186	Japan	0	45	0	0	0	45	0.9	0	0	0	3	0	3	0.06
187	Japan	0	25	3	0	0	28	0.56	0	0	0	0	3	3	0.06
188	Japan	0	45	0	0	0	45	0.9	0	0	7	0	0	7	0.14
189	Japan	0	43	3	0	0	46	0.92	0	0	7	0	0	7	0.14
190	Japan	8	40	0	0	0	48	0.96	0	0	0	0	0	0	0
191	Canada	23	5	3	0	0	31	0.62	0	0	7	3	0	10	0.2
192	Canada	30	3	13	0	0	46	0.92	0	0	3	0	4	7	0.14
193	Canada	15	33	2	0	0	50	1	0	0	23	4	6	33	0.66
194	Australia	20	25	0	0	0	45	0.9	0	0	0	0	3	3	0.06
195	Australia	3	43	0	0	0	46	0.92	0	0	0	7	6	13	0.26
196	Australia	3	40	0	0	0	43	0.86	0	0	3	0	0	3	0.06
197	Germany	10	33	0	0	0	43	0.86	0	0	0	0	7	7	0.14
198	Germany	8	33	0	0	0	41	0.82	0	0	0	3	4	7	0.14
199	Germany	0	38	3	0	0	41	0.82	0	0	3	4	10	17	0.34
200	Germany	0	48	2	0	0	50	1	0	0	7	3	27	37	0.74
201	Germany	8	10	10	0	0	28	0.56	0	0	0	0	10	10	0.2
202	Germany	5	43	2	0	0	50	1	0	0	3	0	14	17	0.34
203	Germany	5	30	0	0	0	35	0.7	0	0	0	0	13	13	0.26
204	Germany	8	25	3	0	0	36	0.72	0	0	0	0	0	0	0
205	Germany	15	28	0	0	0	43	0.86	0	0	0	0	0	0	0
206	Germany	8	33	5	0	0	46	0.92	0	0	0	10	0	10	0.2
207	Germany	10	23	3	0	0	36	0.72	0	0	3	4	0	7	0.14
208	Germany	0	40	3	0	0	43	0.86	0	0	0	3	4	7	0.14
209	Germany	3	43	0	0	0	46	0.92	0	0	0	20	0	20	0.4
210	Germany	0	43	5	0	0	48	0.96	0	0	3	14	0	17	0.34
211	Germany	0	30	3	0	0	33	0.66	0	0	0	0	0	0	0
212	France	0	20	5	0	0	25	0.5	0	0	0	3	4	7	0.14
213	France	10	40	0	0	0	50	1	0	0	3	20	4	27	0.54
214	France	10	33	5	0	0	48	0.96	0	0	33	7	0	40	0.8
215	France	0	38	10	0	0	48	0.96	0	0	0	13	0	13	0.26
216	France	0	45	5	0	0	50	1	0	0	3	14	0	17	0.34
217	France	5	45	0	0	0	50	1	0	0	0	10	0	10	0.2
